# Supplementary material for: Identification and Fine-Mapping of qPH15 for Plant Height in Sunflower (Helianthus annuus L.)
Source: Plants (Basel). 2026 May 13;15(10):1483. doi: 10.3390/plants15101483 (PMC13210690; doi:10.3390/plants15101483)
Supplement: Supplementary file 1 [file plants-15-01483-s001.zip]

Archive with 1 entries (1 files):
- plants-4276454-supplementary.pdf
